# Supplementary material for: Population Structure and Phylogenetic Relationships in a Diverse Panel of Brassica rapa L
Source: Front Plant Sci. 2017 Mar 13;8:321. doi: 10.3389/fpls.2017.00321 (PMC5346582; doi:10.3389/fpls.2017.00321)
Supplement: Supplementary file 1 [file Table1.XLSX]

## Sheet: Final_364_DNA
USDA	Accession	Species	Country	Population cluster	Notes	morphotype	Number of Sites	Gametes Missing	Proportion Missing	Number Heterozygous	Proportion Heterozygous
NC-7	Ames 30080	B.rapa	U.S.	1	4 seeds		18272	1730	0.04734	1345	0.07727
NC-7	Ames 30083	B.rapa	U.S.	1			18272	1256	0.03437	2487	0.14095
NC-7	Ames 30084	B.rapa	U.S.	1			18272	1384	0.03787	2600	0.1479
NE-9	G 30808	B.rapa subsp.rapa	U.S.	1		turnip	18272	1510	0.04132	692	0.0395
NE-9	G 30952	B.rapa subsp.Pekinensis	China	1		Chinese cabbage	18272	2500	0.06841	2473	0.14528
NE-9	G 31841	B.rapa subsp.rapa	Germany	1		turnip	18272	1512	0.04137	2292	0.13085
NE-9	G31848	B.rapa	Germany	1			18272	1902	0.05205	1790	0.10334
NC-7	PI 198061	B.rapa	Sweden	1			18272	2020	0.05528	1657	0.09599
NC-7	PI 250004	B.rapa	Egypt	1	big turnip few seed	turnip	18272	2282	0.06245	3775	0.22036
NC-7	PI 360878	B.rapa	Sweden	1	6 seed		18272	1396	0.0382	3768	0.21441
NC-7	PI 603029	B.rapa	India	1			18272	1404	0.03842	2998	0.17063
NC-7	PI 633161	B.rapa	Italy	1			18272	2598	0.07109	2115	0.12461
NC-7	PI 633168	B.rapa subsp.Oleifera	Italy	1		oilseed rape	18272	1220	0.03338	2888	0.16351
NC-7	PI 633181	B.rapa subsp.rapa	Honduras	1	no turnip phenotype	turnip?	18272	3356	0.09183	853	0.0514
NC-7	PI 649162	B.rapa	Sweden	1			18272	1922	0.05259	2130	0.12304
NE-9	PI 662683	B.rapa	U.S.	1			18272	3378	0.09244	2445	0.14744
NE-9	PI 662684	B.rapa	Italy	1			18272	2638	0.07219	2279	0.13443
NE-9	PI 662685	B.rapa subsp.rapa	Italy	1		turnip	18272	1818	0.04975	2271	0.1308
NE-9	PI 662692	B.rapa subsp.rapa	U.S.	1		turnip	18272	1568	0.04291	2287	0.13078
NE-9	PI 662694	B.rapa subsp.rapa	France	1		turnip	18272	1632	0.04466	1982	0.11354
NE-9	PI 662772	B.rapa	Germany	1			18272	1950	0.05336	1172	0.06776
NE-9	PI 662773	B.rapa	Unknown	1			18272	3576	0.09785	840	0.05096
NE-9	PI 662774	B.rapa	Unknown	1			18272	3968	0.10858	2419	0.14851
NE-9	PI 662775	B.rapa subsp.rapa	Unknown	1		turnip	18272	1852	0.05068	4241	0.24449
NE-9	PI 662780	B.rapa	Unknown	1			18272	2820	0.07717	1252	0.07425
NE-9	PI 662781	B.rapa	Unknown	1			18272	2270	0.06212	1124	0.06559
NE-9	PI 662794	B.rapa subsp.Oleifera	Italy	1		oilseed rape	18272	1812	0.04958	1890	0.10883
NE-9	PI 662795	B.rapa subsp.rapa	Netherlands	1		turnip	18272	1426	0.03902	1851	0.10542
NE-9	G 30479	B.rapa subsp.rapa	U.S.	2		turnip	18272	774	0.02118	1775	0.09925
NE-9	G 30623	B.rapa subsp.Oleifera	India	2		oilseed rape	18272	802	0.02195	3694	0.2067
NC-7	PI 163496	B.rapa	India	2	3 seeds		18272	1304	0.03568	2175	0.12344
NC-7	PI 175054	B.rapa	India	2			18272	708	0.01937	3312	0.18484
NC-7	PI 175066	B.rapa	Nepal	2	1 seed		18272	860	0.02353	3476	0.19482
NC-7	PI 175088	B.rapa	India	2			18272	2324	0.06359	3194	0.18667
NC-7	PI 175096	B.rapa	India	2			18272	2108	0.05768	1529	0.0888
NC-7	PI 179849	B.rapa	India	2			18272	1294	0.03541	3222	0.18281
NC-7	PI 179863	B.rapa	India	2	small turnip	turnip?	18272	1092	0.02988	3488	0.19677
NC-7	PI 217933	B.rapa	Pakistan	2			18272	1162	0.0318	1663	0.094
NC-7	PI 250136	B.rapa	Pakistan	2			18272	1516	0.04148	1530	0.08736
NC-7	PI 254544	B.rapa	Afghanistan	2	1 seed		18272	5130	0.14038	3473	0.22111
NC-7	PI 426177	B.rapa	Afghanistan	2			18272	1732	0.04739	3467	0.19918
NC-7	PI 426234	B.rapa	Pakistan	2		toria	18272	1666	0.04559	3237	0.18562
NC-7	PI 426236	B.rapa	Pakistan	2		toria	18272	2458	0.06726	3892	0.22836
NC-7	PI 426247	B.rapa	Pakistan	2		toria	18272	1568	0.04291	3583	0.20488
NC-7	PI 426248	B.rapa	Pakistan	2		toria	18272	2366	0.06474	2071	0.12119
NC-7	PI 426249	B.rapa	Pakistan	2	fast turnip in RP	turnip/turnip rape?	18272	1272	0.03481	3717	0.21076
NC-7	PI 426252	B.rapa	Pakistan	2		toria	18272	826	0.0226	3169	0.17745
NC-7	PI 537013	B.rapa	Pakistan	2	fast		18272	1374	0.0376	4425	0.25163
NC-7	PI 537020	B.rapa	Pakistan	2			18272	1088	0.02977	2583	0.1457
NC-7	PI 603022	B.rapa	Pakistan	2			18272	1314	0.03596	1685	0.09566
NC-7	PI 603023	B.rapa	Pakistan	2	small turnip 4 seeds	turnip?	18272	2832	0.0775	1824	0.10821
NC-7	PI 603024	B.rapa	Pakistan	2			18272	2978	0.08149	3167	0.1887
NC-7	PI 633155	B.rapa	Pakistan	2			18272	1126	0.03081	3360	0.18973
NC-7	PI 633166	B.rapa subsp.Dichotoma	Nepal	2		brown sarson	18272	1540	0.04214	2994	0.17107
NC-7	PI 649173	B.rapa subsp.Dichotoma	India	2		brown sarson	18272	1446	0.03957	1005	0.05727
NC-7	PI 649181	B.rapa subsp.Dichotoma	U.S.	2	6 seeds	brown sarson	18272	1518	0.04154	1712	0.09776
NC-7	PI 649194	B.rapa subsp.Oleifera	Germany	2		oilseed rape	18272	2604	0.07126	2851	0.168
NE-9	PI 662556	B.rapa subsp.Chinensis	China	2		bok choy	18272	4006	0.10962	316	0.01942
NE-9	PI 662559	B.rapa subsp.rapa	Japan	2		turnip	18272	1220	0.03338	2086	0.11811
NE-9	PI 662626	B.rapa subsp.Nipposinica	Japan	2		mizuna	18272	2876	0.0787	2459	0.14607
NE-9	PI 662627	B.rapa subsp.perviridis	U.S.	2		komatsuna	18272	1078	0.0295	1402	0.07906
NE-9	PI 662628	B.rapa subsp.rapa	U.S.	2		turnip	18272	882	0.02414	2943	0.16505
NE-9	PI 662629	B.rapa subsp.rapa	U.S.	2		turnip	18272	1120	0.03065	1022	0.0577
NE-9	PI 662630	B.rapa subsp.rapa	U.S.	2		turnip	18272	752	0.02058	2701	0.15093
NE-9	PI 662631	B.rapa subsp.rapa	U.S.	2		turnip	18272	1920	0.05254	3122	0.18034
NE-9	PI 662632	B.rapa subsp.rapa	U.S.	2		turnip	18272	1480	0.0405	1704	0.09719
NE-9	PI 662642	B.rapa subsp.Dichotoma	India	2	2 seeds	brown sarson	18272	1034	0.02829	1679	0.09456
NE-9	PI 662687	B.rapa subsp.Nipposinica	Taiwan	2		mizuna	18272	1970	0.05391	1291	0.07468
NE-9	PI 662688	B.rapa subsp.Nipposinica	Japan	2		mizuna	18272	1852	0.05068	193	0.01113
NE-9	PI 662689	B.rapa subsp.Nipposinica	Japan	2		mizuna	18272	1880	0.05144	904	0.05216
NE-9	PI 662693	B.rapa subsp.rapa	Japan	2		turnip	18272	2918	0.07985	3259	0.19384
NE-9	PI 662695	B.rapa subsp.rapa	U.S.	2		turnip	18272	882	0.02414	2068	0.11598
NC-7	PI 164841	B.rapa	India	3	yellow seed	yellow sarson?	18272	1104	0.03021	10	0.000564
NC-7	PI 165608	B.rapa	India	3	yellow seed	yellow sarson?	18272	728	0.01992	2573	0.14368
NC-7	PI 175052	B.rapa	India	3	yellow seed	yellow sarson?	18272	1128	0.03087	26	0.00147
NC-7	PI 179641	B.rapa	India	3			18272	1396	0.0382	23	0.00131
NC-7	PI 215578	B.rapa	India	3	fast		18272	1554	0.04252	660	0.03773
NC-7	PI 217931	B.rapa	Pakistan	3	fast	Sarson	18272	780	0.02134	12	0.000671
NC-7	PI 346882	B.rapa subsp.trilocularis	India	3		yellow sarson	18272	866	0.0237	254	0.01424
NC-7	PI 347594	B.rapa subsp.Dichotoma	India	3		brown sarson	18272	940	0.02572	1921	0.10791
NC-7	PI 347602	B.rapa subsp.Dichotoma	India	3		brown sarson	18272	1998	0.05467	84	0.00486
NC-7	PI 347608	B.rapa subsp.trilocularis	India	3		yellow sarson	18272	866	0.0237	19	0.00107
NC-7	PI 352323	B.rapa	India	3			18272	1496	0.04094	46	0.00262
NC-7	PI 352809	B.rapa	India	3			18272	1348	0.03689	32	0.00182
NC-7	PI 352810	B.rapa	India	3			18272	1356	0.03711	144	0.00818
NC-7	PI 352811	B.rapa	India	3	yellow seed	yellow sarson?	18272	1788	0.04893	30	0.00173
NC-7	PI 352822	B.rapa	India	3	yellow seed	yellow sarson?	18272	2534	0.06934	2771	0.16295
NC-7	PI 352824	B.rapa	India	3			18272	1392	0.03809	197	0.01121
NC-7	PI 352825	B.rapa	India	3	yellow seed	yellow sarson?	18272	2430	0.0665	93	0.00545
NC-7	PI 370737	B.rapa	India	3	yellow seed	yellow sarson?	18272	2100	0.05746	118	0.00685
NC-7	PI 390142	B.rapa subsp.trilocularis	Pakistan	3		yellow sarson	18272	1124	0.03076	21	0.00119
NC-7	PI 426420	B.rapa subsp.trilocularis	Pakistan	3		yellow sarson	18272	732	0.02003	66	0.00369
NC-7	PI 426422	B.rapa subsp.trilocularis	Pakistan	3		yellow sarson	18272	1056	0.0289	22	0.00124
NC-7	PI 426423	B.rapa subsp.trilocularis	Pakistan	3		yellow sarson	18272	1732	0.04739	41	0.00236
NC-7	PI 459016	B.rapa subsp.trilocularis	India	3	fast	yellow sarson	18272	6028	0.16495	36	0.00236
NC-7	PI 459019	B.rapa subsp.trilocularis	India	3		yellow sarson	18272	1334	0.0365	34	0.00193
NC-7	PI 459020	B.rapa subsp.trilocularis	India	3		yellow sarson	18272	940	0.02572	116	0.00652
NC-7	PI 459021	B.rapa subsp.trilocularis	India	3		yellow sarson	18272	1404	0.03842	66	0.00376
NC-7	PI 459023	B.rapa subsp.trilocularis	India	3		yellow sarson	18272	1210	0.03311	66	0.00374
NE-9	PI 508415	B.rapa subsp.Pekinensis	South Korea	3		Chinese cabbage	18272	2278	0.06234	2270	0.13249
NC-7	PI 603020	B.rapa	India	3	fast, yellow seed	yellow sarson?	18272	876	0.02397	28	0.00157
NC-7	PI 649160	B.rapa	India	3	yellow seed	yellow sarson?	18272	1740	0.04761	18	0.00103
NC-7	PI 649164	B.rapa	Pakistan	3	yellow seed	yellow sarson?	18272	1174	0.03213	15	0.000848
NC-7	PI 649178	B.rapa subsp.Dichotoma	India	3	lots of seed	brown sarson	18272	1340	0.03667	13	0.000739
NC-7	PI 649198	B.rapa subsp.trilocularis	India	3		yellow sarson	18272	792	0.02167	41	0.00229
NC-7	PI 649199	B.rapa subsp.trilocularis	India	3		yellow sarson	18272	2076	0.05681	26	0.00151
NC-7	PI 649200	B.rapa subsp.trilocularis	India	3		yellow sarson	18272	1760	0.04816	60	0.00345
NC-7	PI 649201	B.rapa subsp.trilocularis	India	3		yellow sarson	18272	4072	0.11143	13	0.000801
NC-7	PI 649202	B.rapa subsp.trilocularis	India	3		yellow sarson	18272	978	0.02676	12	0.000675
NC-7	PI 649204	B.rapa subsp.trilocularis	U.S.	3		yellow sarson	18272	1368	0.03743	18	0.00102
NC-7	PI 649206	B.rapa subsp.trilocularis	U.S.	3	big seed pods	yellow sarson	18272	1258	0.03442	153	0.00867
NC-7	PI 649207	B.rapa subsp.trilocularis	U.S.	3		yellow sarson	18272	1790	0.04898	71	0.00409
NC-7	PI 649208	B.rapa subsp.trilocularis	U.S.	3		yellow sarson	18272	1320	0.03612	146	0.00829
NE-9	PI 662679	B.rapa subsp.Chinensis	Japan	3	fast chinensis	bok choy	18272	1766	0.04833	28	0.00161
NE-9	G 28899	B.rapa subsp.Chinensis	China	4		bok choy	18272	3626	0.09922	1612	0.09794
NE-9	G 28900	B.rapa subsp.Chinensis	China	4		bok choy	18272	2860	0.07826	1360	0.08075
NE-9	G 28902	B.rapa subsp.Chinensis	China	4		bok choy	18272	1204	0.03295	1480	0.08376
NE-9	G 29043	B.rapa subsp.Chinensis	China	4		bok choy	18272	4456	0.12194	3242	0.20207
NE-9	G 29917	B.rapa subsp.Chinensis	China	4		bok choy	18272	7420	0.20304	1623	0.11145
NE-9	G 30441	B.rapa subsp.Pekinensis	U.S.	4		Chinese cabbage	18272	2118	0.05796	2140	0.12432
NE-9	G 30688	B.rapa subsp.Pekinensis	China	4		Chinese cabbage	18272	3132	0.0857	654	0.03915
NE-9	G 30692	B.rapa subsp.Pekinensis	China	4		Chinese cabbage	18272	1170	0.03202	2544	0.14383
NE-9	G 30694	B.rapa subsp.Pekinensis	China	4		Chinese cabbage	18272	2016	0.05517	1572	0.09106
NE-9	G 30695	B.rapa subsp.Pekinensis	China	4		Chinese cabbage	18272	2352	0.06436	2367	0.13845
NE-9	G 30703	B.rapa subsp.Pekinensis	China	4		Chinese cabbage	18272	2648	0.07246	2689	0.15866
NE-9	G 30784	B.rapa subsp.Pekinensis	U.S.	4		Chinese cabbage	18272	532	0.01456	2702	0.15006
NE-9	G 30787	B.rapa subsp.Pekinensis	U.S.	4		Chinese cabbage	18272	1398	0.03826	2964	0.16867
NE-9	G 30956	B.rapa subsp.Chinensis	China	4		bok choy	18272	1778	0.04865	3595	0.20681
NE-9	G 31759	B.rapa subsp.Pekinensis	China	4		Chinese cabbage	18272	1604	0.04389	2589	0.1482
NE-9	G 31761	B.rapa subsp.Pekinensis	China	4		Chinese cabbage	18272	2006	0.05489	1023	0.05924
NE-9	G 31765	B.rapa subsp.Pekinensis	China	4		Chinese cabbage	18272	788	0.02156	996	0.05571
NE-9	G 31773	B.rapa subsp.Pekinensis	China	4		Chinese cabbage	18272	2394	0.06551	769	0.04504
NE-9	PI 234600	B.rapa subsp.Pekinensis	Australia	4		Chinese cabbage	18272	1326	0.03629	950	0.05395
NC-7	PI 257229	B.rapa	China	4			18272	1268	0.0347	1486	0.08425
NE-9	PI 257236	B.rapa subsp.Pekinensis	Thailand	4		Chinese cabbage	18272	988	0.02704	635	0.03572
NE-9	PI 257238	B.rapa subsp.Pekinensis	Thailand	4		Chinese cabbage	18272	1348	0.03689	897	0.05097
NE-9	PI 279857	B.rapa subsp.Pekinensis	Japan	4		Chinese cabbage	18272	844	0.0231	876	0.04908
NC-7	PI 391547	B.rapa	China	4			18272	1594	0.04362	1734	0.09923
NC-7	PI 391549	B.rapa	China	4			18272	194	0.00531	2395	0.13177
NE-9	PI 391558	B.rapa subsp.Pekinensis	China	4		Chinese cabbage	18272	1856	0.05079	2393	0.13797
NE-9	PI 391559	B.rapa subsp.Pekinensis	China	4		Chinese cabbage	18272	648	0.01773	3144	0.17517
NE-9	PI 391560	B.rapa subsp.Pekinensis	China	4		Chinese cabbage	18272	654	0.0179	1762	0.09819
NE-9	PI 418957	B.rapa subsp.Pekinensis	China	4		Chinese cabbage	18272	848	0.0232	1274	0.07138
NE-9	PI 418958	B.rapa subsp.Pekinensis	China	4		Chinese cabbage	18272	760	0.0208	1882	0.10519
NE-9	PI 418959	B.rapa subsp.Pekinensis	China	4		Chinese cabbage	18272	1392	0.03809	2084	0.11857
NE-9	PI 419007	B.rapa subsp.Pekinensis	China	4		Chinese cabbage	18272	2898	0.0793	986	0.05861
NE-9	PI 419024	B.rapa subsp.Pekinensis	China	4		Chinese cabbage	18272	3866	0.10579	915	0.056
NE-9	PI 419025	B.rapa subsp.Pekinensis	China	4		Chinese cabbage	18272	4430	0.12122	1089	0.06782
NE-9	PI 419026	B.rapa subsp.Pekinensis	China	4		Chinese cabbage	18272	3018	0.08259	1265	0.07546
NE-9	PI 419027	B.rapa subsp.Pekinensis	China	4		Chinese cabbage	18272	1672	0.04575	1188	0.06813
NE-9	PI 419028	B.rapa subsp.Pekinensis	China	4		Chinese cabbage	18272	3458	0.09463	656	0.03965
NE-9	PI 419038	B.rapa subsp.Pekinensis	China	4		Chinese cabbage	18272	1684	0.04608	973	0.05582
NE-9	PI 419069	B.rapa subsp.Pekinensis	China	4		Chinese cabbage	18272	3048	0.08341	2660	0.15882
NE-9	PI 419070	B.rapa subsp.Pekinensis	China	4		Chinese cabbage	18272	1320	0.03612	2008	0.11401
NE-9	PI 419072	B.rapa subsp.Pekinensis	China	4		Chinese cabbage	18272	490	0.01341	3736	0.20724
NE-9	PI 419073	B.rapa subsp.Pekinensis	China	4		Chinese cabbage	18272	1438	0.03935	1341	0.0764
NE-9	PI 419074	B.rapa subsp.Pekinensis	China	4		Chinese cabbage	18272	1188	0.03251	2597	0.14691
NE-9	PI 419105	B.rapa subsp.Pekinensis	China	4		Chinese cabbage	18272	2914	0.07974	1039	0.06179
NE-9	PI 419106	B.rapa subsp.Pekinensis	China	4		Chinese cabbage	18272	494	0.01352	2208	0.1225
NE-9	PI 419127	B.rapa subsp.Pekinensis	China	4		Chinese cabbage	18272	1566	0.04285	1092	0.06244
NE-9	PI 419129	B.rapa subsp.Pekinensis	China	4		Chinese cabbage	18272	1156	0.03163	1195	0.06754
NE-9	PI 419131	B.rapa subsp.Pekinensis	China	4		Chinese cabbage	18272	1922	0.05259	1820	0.10514
NE-9	PI 427094	B.rapa subsp.Pekinensis	China	4		Chinese cabbage	18272	1238	0.03388	2046	0.1159
NE-9	PI 430485	B.rapa subsp.Chinensis	China	4		bok choy	18272	3598	0.09846	522	0.03169
NE-9	PI 430583	B.rapa subsp.Pekinensis	China	4		Chinese cabbage	18272	1010	0.02764	1116	0.06281
NE-9	PI 430610	B.rapa subsp.Pekinensis	China	4		Chinese cabbage	18272	1426	0.03902	1681	0.09573
NE-9	PI 432771	B.rapa subsp.Pekinensis	China	4		Chinese cabbage	18272	410	0.01122	1994	0.11037
NE-9	PI 432774	B.rapa subsp.Pekinensis	China	4		Chinese cabbage	18272	420	0.01149	1121	0.06206
NE-9	PI 432776	B.rapa subsp.Pekinensis	China	4		Chinese cabbage	18272	594	0.01625	2773	0.15427
NE-9	PI 432777	B.rapa subsp.Pekinensis	China	4		Chinese cabbage	18272	4074	0.11148	1966	0.1211
NE-9	PI 432779	B.rapa subsp.Pekinensis	China	4		Chinese cabbage	18272	6064	0.16594	1615	0.10597
NE-9	PI 436668	B.rapa subsp.Pekinensis	China	4		Chinese cabbage	18272	840	0.02299	1197	0.06705
NE-9	PI 436669	B.rapa subsp.Pekinensis	China	4		Chinese cabbage	18272	788	0.02156	1969	0.11014
NE-9	PI 436670	B.rapa subsp.Pekinensis	China	4		Chinese cabbage	18272	2140	0.05856	778	0.04523
NC-7	PI 459017	B.rapa subsp.trilocularis	India	4		yellow sarson	18272	2254	0.06168	5342	0.31158
NE-9	PI 478342	B.rapa subsp.Pekinensis	China	4		Chinese cabbage	18272	1730	0.04734	1460	0.08387
NE-9	PI 478345	B.rapa subsp.Pekinensis	China	4		Chinese cabbage	18272	1360	0.03722	1434	0.08151
NE-9	PI 478348	B.rapa subsp.Pekinensis	China	4		Chinese cabbage	18272	1234	0.03377	1205	0.06825
NE-9	PI 478349	B.rapa subsp.Pekinensis	China	4		Chinese cabbage	18272	3658	0.1001	1581	0.09615
NE-9	PI 487420	B.rapa subsp.Pekinensis	China	4		Chinese cabbage	18272	2368	0.0648	1887	0.11043
NE-9	PI 487421	B.rapa subsp.Pekinensis	China	4		Chinese cabbage	18272	3030	0.08291	1742	0.10396
NE-9	PI 487422	B.rapa subsp.Pekinensis	China	4		Chinese cabbage	18272	2148	0.05878	2959	0.17205
NE-9	PI 489751	B.rapa subsp.Pekinensis	China	4		Chinese cabbage	18272	818	0.02238	841	0.04708
NE-9	PI 508414	B.rapa subsp.Pekinensis	South Korea	4		Chinese cabbage	18272	472	0.01292	612	0.03393
NE-9	PI 508416	B.rapa subsp.Pekinensis	South Korea	4		Chinese cabbage	18272	492	0.01346	826	0.04582
NE-9	PI 508418	B.rapa subsp.Pekinensis	South Korea	4		Chinese cabbage	18272	624	0.01708	1413	0.07867
NE-9	PI 508420	B.rapa subsp.Pekinensis	South Korea	4		Chinese cabbage	18272	484	0.01324	616	0.03417
NE-9	PI 508421	B.rapa subsp.Pekinensis	South Korea	4		Chinese cabbage	18272	730	0.01998	1215	0.06785
NE-9	PI 508422	B.rapa subsp.Pekinensis	South Korea	4		Chinese cabbage	18272	502	0.01374	599	0.03324
NE-9	PI 508423	B.rapa subsp.Pekinensis	South Korea	4		Chinese cabbage	18272	476	0.01303	1932	0.10713
NE-9	PI 508424	B.rapa subsp.Pekinensis	South Korea	4		Chinese cabbage	18272	308	0.00843	3594	0.19837
NE-9	PI 508425	B.rapa subsp.Pekinensis	South Korea	4		Chinese cabbage	18272	1280	0.03503	1388	0.07872
NE-9	PI 508426	B.rapa subsp.Pekinensis	South Korea	4		Chinese cabbage	18272	604	0.01653	2575	0.14329
NE-9	PI 508427	B.rapa subsp.Pekinensis	South Korea	4		Chinese cabbage	18272	1134	0.03103	1410	0.07964
NE-9	PI 508428	B.rapa subsp.Pekinensis	South Korea	4		Chinese cabbage	18272	1322	0.03618	1188	0.06746
NE-9	PI 508429	B.rapa subsp.Pekinensis	South Korea	4		Chinese cabbage	18272	780	0.02134	1460	0.08165
NE-9	PI 508430	B.rapa subsp.Pekinensis	South Korea	4		Chinese cabbage	18272	302	0.00826	2502	0.13807
NE-9	PI 518839	B.rapa subsp.Pekinensis	China	4		Chinese cabbage	18272	726	0.01987	1749	0.09766
NE-9	PI 518840	B.rapa subsp.Pekinensis	China	4		Chinese cabbage	18272	374	0.01023	2234	0.12353
NE-9	PI 518841	B.rapa subsp.Pekinensis	China	4		Chinese cabbage	18272	726	0.01987	2543	0.142
NE-9	PI 518842	B.rapa subsp.Pekinensis	China	4		Chinese cabbage	18272	1618	0.04428	1171	0.06706
NE-9	PI 518843	B.rapa subsp.Pekinensis	China	4		Chinese cabbage	18272	566	0.01549	2222	0.12352
NE-9	PI 518844	B.rapa subsp.Pekinensis	China	4		Chinese cabbage	18272	1570	0.04296	2187	0.12506
NE-9	PI 518845	B.rapa subsp.Pekinensis	China	4		Chinese cabbage	18272	784	0.02145	2340	0.13087
NE-9	PI 518846	B.rapa subsp.Pekinensis	China	4		Chinese cabbage	18272	690	0.01888	2080	0.11603
NE-9	PI 518847	B.rapa subsp.Pekinensis	China	4		Chinese cabbage	18272	592	0.0162	1855	0.10319
NE-9	PI 527322	B.rapa subsp.Pekinensis	China	4		Chinese cabbage	18272	946	0.02589	1764	0.09911
NE-9	PI 527323	B.rapa subsp.Pekinensis	China	4		Chinese cabbage	18272	1322	0.03618	1162	0.06598
NE-9	PI 590995	B.rapa subsp.Pekinensis	China	4		Chinese cabbage	18272	514	0.01407	1727	0.09586
NE-9	PI 644006	B.rapa subsp.Pekinensis	U.S.	4		Chinese cabbage	18272	1842	0.0504	3242	0.18685
NE-9	PI 644007	B.rapa subsp.Pekinensis	U.S.	4		Chinese cabbage	18272	1564	0.0428	1521	0.08696
NE-9	PI 662540	B.rapa subsp.Chinensis	China	4		bok choy	18272	574	0.01571	2322	0.12911
NE-9	PI 662542	B.rapa subsp.Chinensis	China	4		bok choy	18272	3564	0.09753	1082	0.06562
NE-9	PI 662543	B.rapa subsp.Chinensis	China	4		bok choy	18272	2044	0.05593	1209	0.07009
NE-9	PI 662544	B.rapa subsp.Chinensis	China	4		bok choy	18272	1684	0.04608	817	0.04687
NE-9	PI 662545	B.rapa subsp.Chinensis	China	4		bok choy	18272	3170	0.08674	1262	0.07563
NE-9	PI 662546	B.rapa subsp.Chinensis	China	4		bok choy	18272	642	0.01757	1780	0.09916
NE-9	PI 662547	B.rapa subsp.Chinensis	China	4		bok choy	18272	2740	0.07498	821	0.04857
NE-9	PI 662548	B.rapa subsp.Chinensis	China	4		bok choy	18272	4630	0.1267	2137	0.13392
NE-9	PI 662549	B.rapa subsp.Chinensis	China	4		bok choy	18272	840	0.02299	1619	0.09069
NE-9	PI 662550	B.rapa subsp.Chinensis	China	4		bok choy	18272	808	0.02211	737	0.04125
NE-9	PI 662553	B.rapa subsp.Chinensis	China	4		bok choy	18272	1852	0.05068	987	0.0569
NE-9	PI 662554	B.rapa subsp.Chinensis	China	4		bok choy	18272	598	0.01636	1867	0.10388
NE-9	PI 662555	B.rapa subsp.Chinensis	China	4		bok choy	18272	7038	0.19259	2582	0.17502
NE-9	PI 662557	B.rapa subsp.Chinensis	China	4		bok choy	18272	3086	0.08445	985	0.05888
NE-9	PI 662558	B.rapa subsp.Chinensis	China	4		bok choy	18272	5070	0.13874	645	0.04099
NE-9	PI 662562	B.rapa subsp.Pekinensis	Netherlands	4		Chinese cabbage	18272	2016	0.05517	2926	0.16949
NE-9	PI 662572	B.rapa subsp.Pekinensis	China	4		Chinese cabbage	18272	3782	0.10349	1858	0.11342
NE-9	PI 662611	B.rapa subsp.Pekinensis	U.S.	4		Chinese cabbage	18272	1294	0.03541	3100	0.17589
NE-9	PI 662612	B.rapa subsp.Pekinensis	U.S.	4		Chinese cabbage	18272	526	0.01439	1673	0.0929
NE-9	PI 662613	B.rapa subsp.Pekinensis	U.S.	4		Chinese cabbage	18272	918	0.02512	2503	0.14052
NE-9	PI 662614	B.rapa subsp.Pekinensis	U.S.	4		Chinese cabbage	18272	764	0.02091	1062	0.05936
NE-9	PI 662615	B.rapa subsp.Pekinensis	U.S.	4		Chinese cabbage	18272	1114	0.03048	933	0.05267
NE-9	PI 662616	B.rapa subsp.perviridis	U.S.	4		komatsuna	18272	3068	0.08395	2640	0.15772
NE-9	PI 662617	B.rapa subsp.Pekinensis	U.S.	4		Chinese cabbage	18272	816	0.02233	1684	0.09427
NE-9	PI 662618	B.rapa subsp.Pekinensis	U.S.	4		Chinese cabbage	18272	696	0.01905	2187	0.12202
NE-9	PI 662619	B.rapa subsp.Pekinensis	U.S.	4		Chinese cabbage	18272	886	0.02424	2245	0.12592
NE-9	PI 662620	B.rapa subsp.Pekinensis	U.S.	4		Chinese cabbage	18272	1102	0.03016	768	0.04334
NE-9	PI 662621	B.rapa subsp.Pekinensis	U.S.	4		Chinese cabbage	18272	3436	0.09402	1210	0.07309
NE-9	PI 662639	B.rapa subsp.Pekinensis	China	4		Chinese cabbage	18272	836	0.02288	1559	0.08732
NE-9	PI 662640	B.rapa subsp.Pekinensis	China	4		Chinese cabbage	18272	494	0.01352	1215	0.06741
NE-9	PI 662656	B.rapa subsp.Pekinensis	China	4		Chinese cabbage	18272	792	0.02167	1321	0.0739
NE-9	PI 662657	B.rapa subsp.Pekinensis	China	4		Chinese cabbage	18272	504	0.01379	1783	0.09895
NE-9	PI 662675	B.rapa subsp.Pekinensis	Japan	4		Chinese cabbage	18272	2090	0.05719	3565	0.20694
NE-9	PI 662676	B.rapa subsp.Pekinensis	Japan	4		Chinese cabbage	18272	458	0.01253	1400	0.07759
NE-9	PI 662682	B.rapa subsp.Chinensis	Taiwan	4	fast	bok choy	18272	632	0.01729	501	0.0279
NE-9	PI 662716	B.rapa subsp.Pekinensis	China	4		Chinese cabbage	18272	860	0.02353	2983	0.16719
NE-9	PI 662717	B.rapa subsp.Pekinensis	China	4		Chinese cabbage	18272	1688	0.04619	1151	0.06604
NE-9	PI 662718	B.rapa subsp.Pekinensis	China	4		Chinese cabbage	18272	490	0.01341	1295	0.07184
NE-9	PI 662719	B.rapa subsp.Pekinensis	China	4		Chinese cabbage	18272	408	0.01116	1666	0.09221
NE-9	PI 662720	B.rapa subsp.Pekinensis	China	4		Chinese cabbage	18272	1420	0.03886	3343	0.19035
NE-9	PI 662721	B.rapa subsp.Pekinensis	China	4		Chinese cabbage	18272	546	0.01494	1126	0.06256
NE-9	PI 662722	B.rapa subsp.Pekineniss	China	4		Chinese cabbage	18272	1344	0.03678	2811	0.15972
NE-9	PI 662737	B.rapa subsp.Pekinensis	China	4		Chinese cabbage	18272	1064	0.02912	3917	0.2208
NE-9	PI 662741	B.rapa subsp.Pekinensis	China	4		Chinese cabbage	18272	3496	0.09567	4046	0.24486
NE-9	PI 662743	B.rapa subsp.Pekinensis	China	4		Chinese cabbage	18272	1114	0.03048	4300	0.24273
NE-9	PI 662744	B.rapa subsp.Pekinensis	China	4		Chinese cabbage	18272	308	0.00843	2424	0.13379
NE-9	PI 662745	B.rapa subsp.Pekinensis	China	4		Chinese cabbage	18272	1578	0.04318	1673	0.09569
NE-9	PI 662746	B.rapa subsp.Pekinensis	China	4		Chinese cabbage	18272	1112	0.03043	1101	0.06215
NE-9	PI 662747	B.rapa subsp.Pekinensis	China	4		Chinese cabbage	18272	544	0.01489	1813	0.10072
NE-9	PI 662748	B.rapa subsp.Pekinensis	China	4		Chinese cabbage	18272	932	0.0255	1532	0.08604
NE-9	PI 662749	B.rapa subsp.Pekinensis	China	4		Chinese cabbage	18272	2246	0.06146	2084	0.12152
NE-9	PI 662750	B.rapa subsp.Pekinensis	China	4		Chinese cabbage	18272	916	0.02507	2547	0.14298
NE-9	PI 662791	B.rapa subsp.Pekinensis	China	4		Chinese cabbage	18272	3048	0.08341	1612	0.09625
NE-9	G 30238	B.rapa subsp.Oleifera	Spain	5		oilseed rape	18272	3278	0.0897	1099	0.06607
NE-9	G 30708	B.rapa subsp.Chinensis	China	5		bok choy	18272	820	0.02244	1302	0.07289
NE-9	G 30792	B.rapa subsp.Chinensis	Japan	5		bok choy	18272	2746	0.07514	1139	0.0674
NE-9	G 30794	B.rapa subsp.Chinensis	Japan	5	fast	bok choy	18272	1142	0.03125	1076	0.06079
NE-9	G 30955	B.rapa subsp.Chinensis	China	5		bok choy	18272	1780	0.04871	2447	0.14078
NE-9	G 31344	B.rapa subsp.Parachinensis,	China	5		choy sum	18272	1054	0.02884	2271	0.12798
NE-9	G 31776	B.rapa subsp.Chinensis	China	5		bok choy	18272	1952	0.05342	3165	0.18299
NE-9	G 31777	B.rapa subsp.Chinensis	China	5		bok choy	18272	766	0.02096	1372	0.0767
NE-9	G 31784	B.rapa subsp.Chinensis	China	5		bok choy	18272	1680	0.04597	1390	0.07974
NE-9	G 31785	B.rapa subsp.Chinensis	China	5		bok choy	18272	1576	0.04313	834	0.0477
NE-9	G 31786	B.rapa	China	5			18272	1350	0.03694	528	0.03001
NE-9	G 31787	B.rapa	China	5			18272	1002	0.02742	947	0.05329
NE-9	G 32371	B.rapa subsp.Chinensis	China	5		bok choy	18272	2076	0.05681	1772	0.10282
NE-9	PI 257237	B.rapa subsp.Pekinensis	Thailand	5		Chinese cabbage	18272	1350	0.03694	588	0.03341
NE-9	PI 257239	B.rapa subsp.Chinensis	China	5		bok choy	18272	3078	0.08423	1898	0.11343
NC-7	PI 257241	B.rapa	China	5			18272	858	0.02348	1464	0.08205
NC-7	PI 390963	B.rapa subsp.Parachinensis	Hong Kong	5		choy sum	18272	1202	0.03289	1226	0.06938
NC-7	PI 390964	B.rapa subsp.Parachinensis	Hong Kong	5		choy sum	18272	1698	0.04646	1071	0.06147
NE-9	PI 418984	B.rapa subsp.Pekinensis	China	5		Chinese cabbage	18272	1130	0.03092	1105	0.0624
NE-9	PI 418985	B.rapa subsp.Pekinensis	China	5		Chinese cabbage	18272	1610	0.04406	1046	0.05988
NE-9	PI 418986	B.rapa subsp.Pekinensis	China	5	1 seed	Chinese cabbage	18272	1500	0.04105	1716	0.09793
NE-9	PI 418987	B.rapa subsp.Pekinensis	China	5		Chinese cabbage	18272	2142	0.05861	1915	0.11133
NE-9	PI 418988	B.rapa subsp.Pekinensis	China	5		Chinese cabbage	18272	3250	0.08893	1220	0.07329
NE-9	PI 419130	B.rapa subsp.Pekinensis	China	5		Chinese cabbage	18272	2292	0.06272	862	0.05033
NE-9	PI 427091	B.rapa subsp.Pekinensis	China	5		Chinese cabbage	18272	1164	0.03185	1269	0.07174
NE-9	PI 430484	B.rapa subsp.Chinensis	China	5		bok choy	18272	1534	0.04198	2543	0.14527
NE-9	PI 430486	B.rapa subsp.Chinensis	China	5		bok choy	18272	1936	0.05298	1213	0.0701
NE-9	PI 436671	B.rapa subsp.Pekinensis	China	5		Chinese cabbage	18272	2090	0.05719	1202	0.06977
NE-9	PI 478324	B.rapa subsp.Chinensis	China	5		bok choy	18272	3246	0.08882	1607	0.09652
NE-9	PI 508408	B.rapa subsp.Chinensis	South Korea	5		bok choy	18272	882	0.02414	902	0.05059
NE-9	PI 508409	B.rapa subsp.Chinensis	South Korea	5		bok choy	18272	1472	0.04028	508	0.02897
NE-9	PI 508417	B.rapa subsp.Pekinensis	South Korea	5		Chinese cabbage	18272	2126	0.05818	1113	0.06468
NC-7	PI 633165	B.rapa subsp.Chinensis	China	5		bok choy	18272	768	0.02102	2005	0.11209
NE-9	PI 662658	B.rapa subsp.Chinensis	China	5		bok choy	18272	2304	0.06305	1604	0.09369
NE-9	PI 662677	B.rapa subsp.Chinensis	Japan	5		bok choy	18272	3422	0.09364	1053	0.06358
NE-9	PI 662678	B.rapa subsp.Chinensis	Japan	5		bok choy	18272	6408	0.17535	1716	0.11388
NE-9	PI 662680	B.rapa subsp.Chinensis	Japan	5	fast	bok choy	18272	826	0.0226	1267	0.07094
NE-9	PI 662681	B.rapa subsp.Chinensis	Japan	5		bok choy	18272	1524	0.0417	2428	0.13866
NE-9	PI 662686	B.rapa subsp.rapa	Taiwan	5	no turnip phenotype	turnip?	18272	600	0.01642	2358	0.1312
NE-9	PI 662691	B.rapa subsp.Narinosa	Japan	5		tatsoi	18272	1302	0.03563	2041	0.11583
NE-9	PI 662723	B.rapa subsp.Chinensis	China	5		bok choy	18272	1270	0.03475	1461	0.08284
NE-9	PI 662724	B.rapa subsp.Chinensis	China	5		bok choy	18272	3396	0.09293	3233	0.19506
NE-9	PI 662725	B.rapa subsp.Chinensis	China	5		bok choy	18272	1854	0.05073	1469	0.08469
NE-9	PI 662726	B.rapa subsp.Chinensis	China	5		bok choy	18272	2484	0.06797	1440	0.08456
NE-9	PI 662727	B.rapa subsp.Chinensis	China	5		bok choy	18272	1192	0.03262	1000	0.05657
NE-9	PI 662729	B.rapa	China	5			18272	872	0.02386	2123	0.11903
NE-9	PI 662738	B.rapa subsp.Chinensis	China	5		bok choy	18272	1566	0.04285	516	0.0295
NE-9	PI 662739	B.rapa subsp.Chinensis	China	5		bok choy	18272	2860	0.07826	935	0.05552
NE-9	PI 662751	B.rapa subsp.Chinensis	China	5		bok choy	18272	1706	0.04668	902	0.05178
NE-9	PI 662752	B.rapa subsp.Chinensis	China	5		bok choy	18272	1936	0.05298	1815	0.10489
NE-9	PI 662753	B.rapa subsp.Chinensis	China	5		bok choy	18272	2632	0.07202	1918	0.11312
NE-9	PI 662754	B.rapa subsp.Chinensis	China	5		bok choy	18272	2674	0.07317	3005	0.17744
NE-9	PI 662755	B.rapa subsp.Chinensis	China	5		bok choy	18272	2620	0.07169	1792	0.10565
NE-9	PI 662756	B.rapa subsp.Chinensis	China	5		bok choy	18272	1294	0.03541	1634	0.09271
NE-9	PI 662757	B.rapa subsp.Chinensis	China	5		bok choy	18272	2048	0.05604	2538	0.14715
NE-9	PI 662758	B.rapa subsp.Chinensis	China	5		bok choy	18272	1832	0.05013	703	0.0405
NE-9	PI 662759	B.rapa	China	5			18272	928	0.02539	1826	0.10254
NE-9	PI 662760	B.rapa	China	5			18272	1682	0.04603	990	0.0568
NE-9	PI 662761	B.rapa	China	5			18272	6430	0.17595	968	0.06429
NE-9	PI 662762	B.rapa	China	5			18272	1302	0.03563	1934	0.10976
NE-9	PI 662783	B.rapa subsp.Parachinensis,	Indonesia	5		choy sum	18272	1300	0.03557	1998	0.11338
NC-7	PI 162778	B.rapa	Argentina	5	4 seeds		18272	1200	0.03284	3274	0.18526
NE-9	G 32370	B.rapa subsp.Chinensis	Japan	admix		bok choy	18272	1520	0.04159	3803	0.21717
NC-7	PI 179189	B.rapa	Iraq	admix			18272	5922	0.16205	3423	0.22356
NE-9	PI 269436	B.rapa subsp.Pekinensis	China	admix		Chinese cabbage	18272	1304	0.03568	3587	0.20358
NE-9	PI 269437	B.rapa subsp.Pekinensis	China	admix		Chinese cabbage	18272	1868	0.05112	1691	0.09753
NE-9	PI 269438	B.rapa subsp.Pekinensis	Pakistan	admix	2 seeds	Chinese cabbage	18272	1004	0.02747	3662	0.20608
NE-9	PI 478323	B.rapa subsp.Chinensis	China	admix	2 seeds	bok choy	18272	3394	0.09287	2198	0.13261
NC-7	PI 649168	B.rapa subsp.Dichotoma	India	admix		brown sarson	18272	516	0.01412	3593	0.19946
NE-9	G 30496	B.rapa subsp.Pekinensis	China	NA		Chinese cabbage	18272	11516	0.31513	105	0.00839
NE-9	G 30697	B.rapa subsp.Pekinensis	China	NA		Chinese cabbage	18272	11718	0.32065	384	0.03094
NE-9	G 31753	B.rapa subsp.Pekinensis	China	NA		Chinese cabbage	18272	11002	0.30106	119	0.00932
NE-9	G 31762	B.rapa subsp.Pekinensis	China	NA		Chinese cabbage	18272	11358	0.3108	189	0.01501
NE-9	G 31769	B.rapa subsp.Pekinensis	China	NA		Chinese cabbage	18272	26770	0.73254	119	0.02435
NC-7	PI 179853	B.rapa	India	NA			18272	4574	0.12516	1995	0.1248
NC-7	PI 198062	B.rapa	Sweden	NA			18272	2896	0.07925	7782	0.46255
NC-7	PI 209020	B.rapa	Puerto Rico	NA			18272	5128	0.14032	7743	0.49293
NC-7	PI 340208	B.rapa subsp.Dichotoma	India	NA		brown sarson	18272	3794	0.10382	2002	0.12226
NE-9	PI 430488	B.rapa subsp.Oleifera	China	NA		oilseed rape	18272	3806	0.10415	7982	0.48763
NC-7	PI 597831	B.rapa subsp.Oleifera	Egypt	NA	fast lots of seed	oilseed rape	18272	11760	0.3218	1877	0.15147
NC-7	PI 603025	B	Pakistan	NA	fast		18272	6116	0.16736	2068	0.13593
NC-7	PI 603026	B.rapa	Pakistan	NA			18272	2456	0.06721	9066	0.53192
NC-7	PI 633153	B.rapa	France	NA	6 seeds		18272	3660	0.10015	7876	0.47902
NC-7	PI 633154	B.rapa	Pakistan	NA			18272	5874	0.16074	2119	0.13818
NC-7	PI 633169	B.rapa subsp.Oleifera	Cuba	NA		oilseed rape	18272	3810	0.10426	7791	0.47602
NC-7	PI 649171	B.rapa subsp.Dichotoma	India	NA		brown sarson	18272	7696	0.2106	1993	0.13817
NE-9	PI 662541	B.rapa subsp.Chinensis	China	NA		bok choy	18272	12360	0.33822	412	0.03407
NE-9	PI 662551	B.rapa subsp.Chinensis	China	NA		bok choy	18272	10808	0.29575	426	0.03311
NE-9	PI 662552	B.rapa subsp.Chinensis	China	NA		bok choy	18272	13870	0.37954	4561	0.40231
NE-9	PI 662636	B.rapa subsp.Pekinensis	China	NA		Chinese cabbage	18272	9516	0.2604	715	0.05291
NE-9	PI 662637	B.rapa subsp.Pekinensis	China	NA		Chinese cabbage	18272	11718	0.32065	133	0.01071
NE-9	PI 662638	B.rapa subsp.Pekinensis	China	NA		Chinese cabbage	18272	10824	0.29619	787	0.0612
NE-9	PI 662653	B.rapa subsp.Pekinensis	China	NA		Chinese cabbage	18272	10780	0.29499	415	0.03222
NE-9	PI 662654	B.rapa subsp.Pekinensis	China	NA		Chinese cabbage	NA	NA	NA	NA	NA
NE-9	PI 662655	B.rapa subsp.Pekinensis	China	NA		Chinese cabbage	18272	11522	0.31529	643	0.05139
NE-9	PI 662690	B.rapa subsp.Narinosa	Japan	NA		tatsoi	NA	NA	NA	NA	NA
NE-9	PI 662728	B.rapa	China	NA			18272	13610	0.37243	353	0.03078
NE-9	PI 662730	B.rapa	China	NA			18272	14882	0.40724	693	0.06398
NE-9	PI 662742	B.rapa subsp.Pekinensis	China	NA		Chinese cabbage	18272	13266	0.36301	259	0.02225
		Average					18272	1738.3	0.0475674	1703.93	0.0980331
		Standard deviation					0	1162.76	0.0318181	1044.52	0.0602306

## Sheet: Duplicated_samples
Plate#	PI
P4-D11	PI 478324
P4-C11	PI 662556
P4-A11	PI 662738
P4-B11	PI 418987
P4-E12	PI 662781
P4-H12	PI 662759
P4-C12	G 28900
P4-E11	G 28899
P4-F12	G 32371
P4-G10	PI 662688
P4-G12	PI 662691
P4-F10	PI 662689
P4-A12	PI 419024
P4-B12	PI 478348
P4-D12	PI 662553
P3-C3	PI 662683
P4-D10	PI 352323
