# Supplementary material for: Population Structure and Phylogenetic Relationships in a Diverse Panel of Brassica rapa L
Source: Front Plant Sci. 2017 Mar 13;8:321. doi: 10.3389/fpls.2017.00321 (PMC5346582; doi:10.3389/fpls.2017.00321)
Supplement: Supplementary file 2 [file Table2.XLSX]

## Sheet: Sheet1
USDA	Subspecies	PI Number	Flow Cytometry C-value results
NE-9	B. rapa subsp. Pekinensis China	G 30496
NE-9	B. rapa subsp. Pekinensis China	G 30697
NE-9	B. rapa subsp. Pekinensis China	G 31753
NE-9	B. rapa subsp. Pekinensis China	G 31762
NE-9	B. rapa subsp. Pekinensis China	G 31769
NE-9	B. rapa subsp. Pekinensis China	G 31769
NC-7	B. rapa India, Rajasthan	PI 179853
NC-7	B. rapa Sweden	PI 198062	1.95
NC-7	B. rapa Puerto Rico	PI 209020	1.97
NC-7	B. rapa subsp. Dichotoma India	PI 340208
NE-9	B. rapa subsp. Oleifera China	PI 430488	1.9
NC-7	B. rapa subsp. Oleifera Egypt	PI 597831
NC-7	B. rapa Pakistan	PI 603025
NC-7	B. rapa Pakistan	PI 603026
NC-7	B. rapa France	PI 633153	1.3
NC-7	B. rapa Pakistan	PI 633154
NC-7	B. rapa subsp. Oleifera Cuba	PI 633169	2.08
NC-7	B. rapa subsp. Dichotoma India	PI 649171	1.97
NE-9	B. rapa subsp. Chinensis China	PI 662541
NE-9	B. rapa subsp. Chinensis China	PI 662551
NE-9	B. rapa subsp. Chinensis China	PI 662552
NE-9	B. rapa subsp. Pekinensis China	PI 662636
NE-9	B. rapa subsp. Pekinensis China	PI 662637
NE-9	B. rapa subsp. Pekinensis China	PI 662638
NE-9	B. rapa subsp. Pekinensis China	PI 662653
NE-9	B. rapa subsp. Pekinensis China	PI 662654
NE-9	B. rapa subsp. Pekinensis China	PI 662655
NE-9	B. rapa China	PI 662728
NE-9	B. rapa China	PI 662730
NE-9	B. rapa subsp. Pekinensis China	PI 662742
NE-9	B. rapa subsp. Chinensis China	PI 662754
